# Supplementary material for: Assessing the acceptability and feasibility of reactive drug administration for malaria elimination in a Plasmodium vivax predominant setting: a qualitative study in two provinces in Thailand
Source: BMC Public Health. 2023 Jul 13;23:1346. doi: 10.1186/s12889-023-15852-z (PMC10339568; doi:10.1186/s12889-023-15852-z)
Supplement: Supplementary file 1 — Additional file 1. [file 12889_2023_15852_MOESM1_ESM.zip]

Archive with 5 entries (5 files):
- Additional file 1_Qualitative guides_Final/Community member interview guide_Thailand.docx
- Additional file 1_Qualitative guides_Final/HPH FGD Guide_Thailand.docx
- Additional file 1_Qualitative guides_Final/Province and District malaria staff_KII_Thailand.docx
- Additional file 1_Qualitative guides_Final/Provincial and Supervisor KII Interview Guide_Thailand.docx
- Additional file 1_Qualitative guides_Final/VMW FGD Guide_Thailand.docx
